# Supplementary material for: Persistent SARS-CoV-2 PCR Positivity Despite Anti-viral Treatment in Immunodeficient Patients
Source: J Clin Immunol. 2023 May 6;43(6):1083–92. doi: 10.1007/s10875-023-01504-9 (PMC10163859; doi:10.1007/s10875-023-01504-9)
Supplement: Supplementary file 1 — (CSV 68 kb) [file 10875_2023_1504_MOESM1_ESM.csv]

Query %N Length(nt) Length(aa) #Muts %Muts #UniqueMuts %UniqueMuts #ExistingMuts %ExistingMuts UniqueMutList ExistingMutList Clade versionDate numMutsXonly_list nucmutations
hCoV-19/England/LOND-YYBGY3Y/2022 3.47% 29827 9626 58 0.60% 0 0.00% 58 0.60% (NSP3_S1265N	NSP3_L1266I	NSP3_K38R	NSP3_A1892T	NSP4_T492I	NSP5_P132H	NSP6_S104del	NSP6_I189V	NSP12_P323L	NSP13_P47L	NSP14_I42V	Spike_N679K	Spike_Q493R	Spike_Y145del	Spike_G339D	Spike_ins214XXX	Spike_P681H	Spike_D614G	Spike_N969K	Spike_R346K	Spike_N764K	Spike_T478K	Spike_H655Y	Spike_G496S	Spike_N856K	Spike_Y144del	Spike_N211del	Spike_A67V	Spike_S371L	Spike_Q498R	Spike_T547K	Spike_L981F	Spike_S375F	Spike_Q954H	Spike_S477N	Spike_N501Y	Spike_T95I	Spike_G142D	Spike_Y505H	Spike_D796Y	Spike_V143del	Spike_V70del	Spike_S373P	Spike_L212I	Spike_E484A	Spike_H69del	NS3_L41F	E_T9I	M_A63T	M_D3G
hCoV-19/England/PHEC-YYDFUYY/2022 6.42% 29703 9526 49 0.51% 0 0.00% 49 0.51% (NSP3_K38R	NSP3_A1892T	NSP4_T492I	NSP5_P132H	NSP6_G107del	NSP6_S106del	NSP6_L105del	NSP6_I189V	NSP12_F694Y	NSP12_P323L	NSP13_K460R	NSP14_T97I	Spike_N679K	Spike_Q493R	Spike_G339D	Spike_P681H	Spike_D614G	Spike_N969K	Spike_T478K	Spike_H655Y	Spike_G496S	Spike_N856K	Spike_A67V	Spike_S371L	Spike_Q498R	Spike_T547K	Spike_L981F	Spike_S375F	Spike_Q954H	Spike_S477N	Spike_N501Y	Spike_T95I	Spike_Y505H	Spike_D796Y	Spike_V70del	Spike_S373P	Spike_E484A	Spike_H69del	E_T9I	M_A63T	M_D3G	M_Q19E	NS8_A51V	N_R32del	N_S33del	N_E31del	N_G204R	N_P13L	N_R203K) GRA 2022-09-30 NSP2_L520X	NSP2_K489X
hCoV-19/England/PHEC-YYR5R7G/2022 2.60% 29767 9628 57 0.59% 0 0.00% 57 0.59% (NSP1_S135R	NSP3_G489S	NSP3_T24I	NSP4_L264F	NSP4_L438F	NSP4_T327I	NSP4_T492I	NSP5_P132H	NSP6_F108del	NSP6_G107del	NSP6_S106del	NSP12_P323L	NSP13_R392C	NSP14_I42V	Spike_V213G	Spike_N679K	Spike_T376A	Spike_Q493R	Spike_D405N	Spike_G339D	Spike_R408S	Spike_T19I	Spike_P681H	Spike_D614G	Spike_N969K	Spike_N764K	Spike_T478K	Spike_H655Y	Spike_P26del	Spike_N440K	Spike_Q498R	Spike_K417N	Spike_S371F	Spike_A27S	Spike_S375F	Spike_Q954H	Spike_L24del	Spike_S477N	Spike_N501Y	Spike_G142D	Spike_Y505H	Spike_D796Y	Spike_P25del	Spike_S373P	Spike_E484A	NS3_T223I	E_T9I	M_A63T	M_Q19E	N_A134V
hCoV-19/England/PHEC-YYFT36N/2021 4.97% 29802 9636 28 0.29% 0 0.00% 28 0.29% (NSP3_A1711V	NSP3_A488S	NSP3_P1469S	NSP4_V167L	NSP4_T492I	NSP6_T77A	NSP12_P323L	NSP13_P77L	NSP14_A394V	Spike_T19R	Spike_P681R	Spike_D614G	Spike_D950N	Spike_T478K	Spike_L452R	Spike_T95I	Spike_G142D	NS3_S26L	M_I82T	NS7a_V82A	NS7a_T120I	NS7b_T40I	NS8_F86del	NS8_T87S	N_G215C	N_D377Y	N_D63G	N_R203M) GK 2022-09-30 NSP2_L550X	NSP2_C540X	NSP2_G517X	NSP2_G548X	NSP2_I491X	NSP2_E493X	NSP2_Q483X	NSP2_I513X	NSP2_L553X	NSP2_F498X	NSP2_E563X	NSP2_L520X	NSP2_G482X	NSP2_N524X	NSP2_G526X	NSP2_K489X	NSP2_C487X	NSP2_L506X	NSP2_K521X	NSP2_E527X	NSP2_A555X	NSP2_A507X	NSP2_A488X
hCoV-19/England/PHEC-YYFT37R/2021 0.00% 29800 9704 33 0.34% 0 0.00% 33 0.34% (NSP3_A1711V	NSP3_A488S	NSP3_P1469S	NSP3_P1228L	NSP4_V167L	NSP4_T492I	NSP6_T77A	NSP12_P323L	NSP12_G671S	NSP13_P77L	NSP14_A394V	Spike_T19R	Spike_P681R	Spike_D614G	Spike_D950N	Spike_T478K	Spike_L452R	Spike_F157del	Spike_R158del	Spike_E156G	Spike_T95I	Spike_G142D	NS3_S26L	M_I82T	NS7a_V82A	NS7a_T120I	NS7b_T40I	NS8_F86del	NS8_T87S	N_G215C	N_D377Y	N_D63G	N_R203M) GK 2022-09-30 G210T	C241T	C3037T	G4181T	C6402T	C7124T	C7851T	C7945T	C8986T	G9053T	C10029T	A11201G	A11332G	C14408T	G15451A	C16466T	C19220T	C21618G
hCoV-19/England/PHEC-YYFT3HG/2021 0.00% 29815 9704 33 0.34% 0 0.00% 33 0.34% (NSP3_A1711V	NSP3_A488S	NSP3_P1469S	NSP3_P1228L	NSP4_V167L	NSP4_T492I	NSP6_T77A	NSP12_P323L	NSP12_G671S	NSP13_P77L	NSP14_A394V	Spike_T19R	Spike_P681R	Spike_D614G	Spike_D950N	Spike_T478K	Spike_L452R	Spike_F157del	Spike_R158del	Spike_E156G	Spike_T95I	Spike_G142D	NS3_S26L	M_I82T	NS7a_V82A	NS7a_T120I	NS7b_T40I	NS8_F86del	NS8_T87S	N_G215C	N_D377Y	N_D63G	N_R203M) GK 2022-09-30 G210T	C241T	C3037T	G4181T	C6402T	C7124T	C7851T	C7945T	C8986T	G9053T	C10029T	A11201G	A11332G	C14408T	G15451A	C16466T	C19220T	C21618G
hCoV-19/England/PHEC-30C089/2021 2.98% 29862 9622 30 0.31% 4 0.04% 26 0.27% (Spike_A264D	Spike_A958D	M_T7S	NS7b_Q35H) (NSP2_G212D	NSP3_N1890D	NSP3_A58T	NSP3_A1262V	NSP3_I341T	NSP4_S432G	NSP4_T143I	NSP4_T204I	NSP5_N277T	NSP6_L37F	NSP9_K84R	NSP9_G61R	NSP14_S134F	NSP16_L100F	Spike_K147R	Spike_N148Q	Spike_Y144L	Spike_N1192D	Spike_Y145P	Spike_A67V	Spike_P272S	Spike_H146Q	Spike_N149Q	Spike_P25T	E_T30I	M_G78V) Other 2022-09-30 NSP3_R1613X	NSP3_T1601X	NSP3_K1628X	NSP3_F1626X	NSP3_A1620X	NSP3_S1615X	NSP3_F1616X	NSP3_K1624X	NSP3_N1636X	NSP3_N1631X	NSP3_N1621X	NSP3_V1618X	NSP3_E1604X	NSP3_V1635X	NSP3_Y1617X	NSP3_G1625X	NSP3_A1557X	NSP3_N1610X	NSP3_R1614X	NSP3_Q1555X	NSP3_H1630X	NSP3_G1622X
hCoV-19/England/PHEP-035960/2021 2.86% 29766 9613 30 0.31% 0 0.00% 30 0.31% (NSP3_A1711V	NSP3_A488S	NSP3_P1469S	NSP3_P1228L	NSP4_V167L	NSP4_T492I	NSP6_T77A	NSP12_P323L	NSP12_G671S	NSP13_P77L	NSP14_A394V	Spike_T19R	Spike_P681R	Spike_D614G	Spike_D950N	Spike_T478K	Spike_L452R	Spike_F157del	Spike_R158del	Spike_E156G	NS3_S26L	M_I82T	NS7a_V82A	NS7a_T120I	NS8_F86del	NS8_T87S	N_G215C	N_D377Y	N_D63G	N_R203M) GK 2022-09-30 Spike_P1140X G210T	C241T	C3037T	G4181T	C6402T	C7124T	C7851T	C7945T	C8986T	G9053T	C10029T	A11201G	A11332G	C14408T	G15451A	C16466T	C19220T	C21618G	del22028_22033	A22034G	G22051C
hCoV-19/England/NORW-305E67A/2021 7.01% 29541 9532 32 0.34% 0 0.00% 32 0.34% (NSP3_A488S	NSP3_P1469S	NSP4_V233I	NSP4_V167L	NSP4_V94A	NSP4_T492I	NSP6_L37F	NSP6_T77A	NSP12_P323L	NSP12_G671S	NSP13_P77L	NSP14_A394V	Spike_T19R	Spike_P681R	Spike_D614G	Spike_D950N	Spike_T478K	Spike_L452R	Spike_F157del	Spike_P174S	Spike_R158del	Spike_E156G	Spike_G142D	NS3_S26L	M_I82T	NS7a_V82A	NS7a_T120I	NS7b_T40I	N_G215C	N_D377Y	N_D63G	N_R203M) GK 2022-09-30 NSP3_G1849X	NSP3_F1391X	NSP3_H1841X	NSP3_E433X	NSP3_N1854X	NSP3_G1447X	NSP3_A1381X	NSP3_L364X	NSP3_N363X	NSP3_S1428X	NSP3_E399X	NSP3_K413X	NSP3_T432X	NSP3_L1837X	NSP3_T353X	NSP3_M1436X	NSP3_I1413X	NSP3_Y1448X	NSP3_S1843X
hCoV-19/England/PHEP-039742/2021 5.72% 29769 9510 28 0.29% 0 0.00% 28 0.29% (NSP3_A488S	NSP3_P1469S	NSP3_P1228L	NSP3_K384N	NSP4_V167L	NSP4_T492I	NSP6_T77A	NSP8_T89I	NSP12_P323L	NSP12_G671S	NSP13_P77L	NSP14_A394V	Spike_T19R	Spike_P681R	Spike_D614G	Spike_D950N	Spike_T478K	Spike_L452R	Spike_F157del	Spike_R158del	Spike_E156G	NS3_S26L	M_I82T	NS7b_T40I	N_G215C	N_D377Y	N_D63G	N_R203M) GK 2022-09-30 NSP2_E66X C203T	G210T	C241T	C683T	C934T	C3037T	G3871T	G4181T	C6402T	C7124T	C8986T	G9053T	C10029T	A11201G	A11332G	C12357T	C14408T	G15451A	C16466T	C19220T	C21618G	del22028_22033	A22034G
hCoV-19/England/PHEP-042550/2021 4.85% 29766 9508 30 0.32% 0 0.00% 30 0.32% (NSP3_T725I	NSP3_A488S	NSP3_P1469S	NSP3_P1228L	NSP4_V167L	NSP4_T492I	NSP6_T77A	NSP12_P323L	NSP12_G671S	NSP13_P77L	NSP14_A394V	Spike_T19R	Spike_P681R	Spike_D614G	Spike_D950N	Spike_T478K	Spike_L452R	Spike_F157del	Spike_R158del	Spike_E156G	Spike_T95I	Spike_G142D	NS3_S26L	M_I82T	NS8_F86del	NS8_T87S	N_G215C	N_D377Y	N_D63G	N_R203M) GK 2022-09-30 Spike_P1140X G210T	C241T	C3037T	G4181T	C4893T	C6402T	C7124T	C8986T	G9053T	C10029T	A11201G	A11332G	C14408T	G15451A	C16466T	C19220T	C21618G	C21846T	G21987A	del22028_22033	A22034G
hCoV-19/England/NORW-30692F6/2021 0.79% 29775 9705 33 0.34% 0 0.00% 33 0.34% (NSP3_A488S	NSP3_P1469S	NSP3_P1228L	NSP4_V233I	NSP4_V167L	NSP4_T492I	NSP6_L37F	NSP6_T77A	NSP12_P323L	NSP12_G671S	NSP12_P830S	NSP13_P77L	NSP14_A394V	Spike_T19R	Spike_P681R	Spike_D614G	Spike_D950N	Spike_T478K	Spike_L452R	Spike_F157del	Spike_P174S	Spike_R158del	Spike_E156G	Spike_G142D	NS3_S26L	M_I82T	NS7a_V82A	NS7a_T120I	NS7b_T40I	N_G215C	N_D377Y	N_D63G	N_R203M) GK 2022-09-30 NSP3_F1391X	NSP3_G1447X	NSP3_A1381X	NSP3_S1428X	NSP3_M1436X	NSP3_I1413X	NSP3_Y1448X	NSP3_R1449X	NSP3_E1394X	NSP3_L1400X	NSP3_L1425X	NSP3_L1418X	NSP3_G1389X	NSP3_K1401X	NSP3_N1404X	NSP3_L1422X	NSP3_N1383X	NSP3_L1417X
hCoV-19/England/NORW-306EA4B/2021 0.89% 29794 9705 33 0.34% 0 0.00% 33 0.34% (NSP3_S1230F	NSP3_A488S	NSP3_P1469S	NSP3_P1228L	NSP3_T626A	NSP4_V167L	NSP4_T492I	NSP6_T77A	NSP12_P323L	NSP12_G671S	NSP13_P77L	NSP14_A394V	NSP15_V141I	NSP16_L111F	Spike_T19R	Spike_D950B	Spike_P681R	Spike_D614G	Spike_T478K	Spike_L452R	Spike_F157del	Spike_R158del	Spike_E156G	Spike_T95I	NS3_S26L	M_I82T	NS7a_V82A	NS7a_T120I	NS7b_T40I	N_G215C	N_D377Y	N_D63G	N_R203M) GK 2022-09-30 G210T	C241T	C3037T	G4181T	A4595G	C6402T	C6408T	C7124T	C8986T	G9053T	C10029T	A11201G	A11332G	C14408T	G15451A	C16466T	C19220T	G20041A
hCoV-19/England/NORW-30762C2/2021 0.95% 29764 9705 30 0.31% 0 0.00% 30 0.31% (NSP3_A488S	NSP3_P1469S	NSP3_P1228L	NSP4_V167L	NSP4_T492I	NSP6_T77A	NSP12_P323L	NSP12_G671S	NSP13_P77L	NSP14_A394V	Spike_T19R	Spike_D950B	Spike_P681R	Spike_D614G	Spike_T478K	Spike_L452R	Spike_F157del	Spike_P174S	Spike_R158del	Spike_E156G	NS3_S26L	M_I82T	NS7a_V82A	NS7a_T120I	NS7b_T40I	N_G215C	N_D216E	N_D377Y	N_D63G	N_R203M) GK 2022-09-30 NSP3_S699X	NSP4_S209X	NSP4_V233X	NSP6_L37X	NSP12_P830X	NS3_S180X	NS7a_R80X G210T	C241T	C583T	C3037T	G4181T	C4815Y	T6046C	C6402T	C7124T	C8986T	G9053T	C9180Y	G9251R	C10029T	C10741Y
hCoV-19/England/PHEP-YYBQU8N/2021 4.83% 29769 9605 29 0.30% 0 0.00% 29 0.30% (NSP3_A488S	NSP3_P1469S	NSP3_P1228L	NSP4_V167L	NSP4_T492I	NSP6_A2V	NSP6_T77A	NSP12_P323L	NSP12_G671S	NSP13_P77L	NSP14_A394V	Spike_T19R	Spike_P681R	Spike_D614G	Spike_T478K	Spike_L452R	Spike_G181V	Spike_E484Q	Spike_F157del	Spike_E661D	Spike_R158del	Spike_E156G	NS3_S26L	M_I82T	NS7b_T40I	N_G215C	N_D377Y	N_D63G	N_R203M) GK 2022-09-30 NSP2_E66X	NSP6_M183X	Spike_P1140X G210T	C241T	C3037T	G4181T	C6402T	C7124T	C8986T	G9053T	C10029T	C10977T	A11201G	A11332G	C14408T	T14787C	G15451A	T15684C	C16466T	C19220T	C21618G	del22028_22033
hCoV-19/England/LOND-136FB08/2021 2.30% 29848 9663 32 0.33% 0 0.00% 32 0.33% (NSP3_A488S	NSP3_P1469S	NSP4_V167L	NSP4_T492I	NSP6_A2V	NSP6_T77A	NSP12_P323L	NSP12_G671S	NSP13_P77L	NSP14_A394V	Spike_T19R	Spike_P681R	Spike_D614G	Spike_D950N	Spike_T478K	Spike_L452R	Spike_G181V	Spike_E484Q	Spike_F157del	Spike_E661D	Spike_R158del	Spike_E156G	Spike_G142D	NS3_S26L	M_I82T	NS7a_V82A	NS7a_T120I	NS7b_T40I	N_G215C	N_D377Y	N_D63G	N_R203M) GK 2022-09-30 NSP3_A1179X	NSP3_T1180X	NSP3_D1214X	NSP3_N1178X	NSP3_T1184X	NSP3_L1210X	NSP3_L1195X	NSP3_C1194X	NSP3_C1223X	NSP3_V1209X	NSP3_S1204X	NSP3_N1188X	NSP3_K1199X	NSP3_T1203X	NSP3_K1227X	NSP3_P1228X	NSP3_A1262X	NSP3_D1225X	NSP3_E1213X
hCoV-19/England/PHEP-043937/2021 3.91% 29769 9605 30 0.31% 0 0.00% 30 0.31% (NSP3_A488S	NSP3_P1469S	NSP3_P1228L	NSP4_V233I	NSP4_V167L	NSP4_T492I	NSP6_L37F	NSP6_T77A	NSP12_P323L	NSP12_G671S	NSP13_P77L	NSP14_A394V	Spike_T19R	Spike_P681R	Spike_D614G	Spike_D950N	Spike_T478K	Spike_L452R	Spike_F157del	Spike_P174S	Spike_R158del	Spike_E156G	NS3_S26L	M_I82T	NS7b_T40I	N_G215C	N_D216E	N_D377Y	N_D63G	N_R203M) GK 2022-09-30 Spike_P1140X G210T	C241T	C583T	C3037T	G4181T	T6046C	C6402T	C7124T	C8986T	G9053T	G9251A	C10029T	C10741T	G11083T	A11201G	A11332G	C14408T	G15451A	C16466T	C19220T	C21618G
hCoV-19/England/PHEP-YYBZERY/2021 5.68% 29770 9518 30 0.32% 0 0.00% 30 0.32% (NSP3_A488S	NSP3_P1469S	NSP3_P1228L	NSP4_V3F	NSP4_M267V	NSP4_V167L	NSP4_T492I	NSP6_T77A	NSP12_H725Y	NSP12_P323L	NSP12_G671S	NSP13_P77L	NSP14_A394V	NSP14_M169T	Spike_T19R	Spike_P812L	Spike_P681R	Spike_D614G	Spike_D950N	Spike_F157del	Spike_R158del	Spike_E156G	NS3_S26L	M_I82T	NS7a_V24F	NS7b_T40I	N_G215C	N_D377Y	N_D63G	N_R203M) GK 2022-09-30 Spike_P1140X G210T	C241T	C3037T	G4181T	T4237C	C6402T	C7124T	G8488A	G8561T	C8986T	G9053T	A9353G	T9454C	C10029T	A11201G	A11332G	C14408T	G15451A	C15613T	C16466T	T17040C
hCoV-19/England/NORT-YYWRXI/2021 1.03% 29851 9705 32 0.33% 0 0.00% 32 0.33% (NSP3_A1711V	NSP3_A488S	NSP3_P1469S	NSP3_P1228L	NSP4_V167L	NSP4_T492I	NSP6_T77A	NSP12_P323L	NSP12_G671S	NSP13_E341D	NSP13_P77L	NSP14_A394V	Spike_T19R	Spike_P681R	Spike_D614G	Spike_D950N	Spike_T478K	Spike_L452R	Spike_F157del	Spike_R158del	Spike_P1263L	Spike_E156G	NS3_S26L	M_I82T	NS7a_V82A	NS7a_T120I	NS7b_T40I	N_G215C	N_V270L	N_D377Y	N_D63G	N_R203M) GK 2022-09-30 G210T	C241T	C3037T	G4181T	C5746T	G6364T	C6402T	C7124T	C7851T	C8986T	G9053T	C10029T	A11201G	A11332G	C14408T	G15451A	C16466T	G17259T	C18060T
hCoV-19/England/PHEP-044443/2021 7.44% 29769 9605 29 0.30% 0 0.00% 29 0.30% (NSP3_A488S	NSP3_P1469S	NSP3_P1228L	NSP3_D270Y	NSP4_V167L	NSP4_T492I	NSP6_T77A	NSP12_P323L	NSP12_G671S	NSP13_P77L	NSP14_A394V	Spike_T19R	Spike_P681R	Spike_D614G	Spike_D950N	Spike_T478K	Spike_L452R	Spike_F157del	Spike_R158del	Spike_E156G	Spike_W152L	NS3_S26L	M_I82T	NS7b_T40I	N_G215C	N_S327L	N_D377Y	N_D63G	N_R203M) GK 2022-09-30 NSP3_V453X	NSP3_E433X	NSP3_L436X	NSP3_E399X	NSP3_K413X	NSP3_T432X	NSP3_A450X	NSP3_F396X	NSP3_S449X	NSP3_V381X	NSP3_Q383X	NSP3_P389X	NSP3_E382X	NSP3_I439X	NSP3_P402X	NSP3_N442X	NSP3_D410X	NSP3_I385X	NSP3_K384X	NSP3_E391X	NSP3_T424X	NSP3_A386X
hCoV-19/England/NORW-30F1E73/2021 3.46% 29577 9681 28 0.29% 0 0.00% 28 0.29% (NSP3_A1711V	NSP3_A488S	NSP3_P1469S	NSP3_P1228L	NSP4_V167L	NSP4_T492I	NSP6_T77A	NSP12_P323L	NSP12_G671S	NSP13_E341D	NSP13_P77L	NSP14_A394V	Spike_T19R	Spike_P681R	Spike_D614G	Spike_D950N	Spike_T478K	Spike_P1263L	NS3_S26L	M_I82T	NS7a_V82A	NS7a_T120I	NS7b_T40I	N_G215C	N_V270L	N_D377Y	N_D63G	N_R203M) GK 2022-09-30 NSP4_V315X	NSP4_G108X	NSP4_M33X	NSP4_V30X	NSP4_A316X	NSP4_S34X	NSP4_P29X	NSP4_T28X	NSP4_K35X	NSP4_F118X	NSP4_V32X	NSP4_L119X	NSP4_H31X	NSP4_D117X	NSP4_H120X	NSP14_D464X	NSP14_E453X	NSP14_G417X	NSP14_P429X	NSP14_N422X	NSP14_K457X	NSP14_L495X	NSP14_Y465X
hCoV-19/England/PHEP-YYNRWR4/2021 1.85% 29769 9705 38 0.39% 1 0.01% 37 0.38% (Spike_T1076A) (NSP3_A1711V	NSP3_S1230F	NSP3_A488S	NSP3_P1469S	NSP3_P1228L	NSP4_V167L	NSP4_T492I	NSP6_T77A	NSP12_P323L	NSP12_S520N	NSP12_G671S	NSP13_P77L	NSP13_T599I	NSP14_A394V	NSP15_V10L	Spike_T19R	Spike_P681R	Spike_D614G	Spike_D950N	Spike_T478K	Spike_L452R	Spike_F157del	Spike_R158del	Spike_E156G	Spike_T95I	Spike_G142D	NS3_S117I	NS3_S26L	NS3_K67N	M_I82T	NS7a_V82A	NS7a_T120I	NS7b_T40I	N_G215C	N_D377Y	N_D63G	N_R203M) GK 2022-09-30 G210T	C241T	C3037T	G4181T	C6402T	C6408T	C7124T	C7851T	G8179T	C8986T	G9053T	C10029T	A11201G	A11332G
hCoV-19/England/NORW-30EAB2E/2021 1.43% 29764 9705 33 0.34% 0 0.00% 33 0.34% (NSP3_A1711V	NSP3_A488S	NSP3_P1469S	NSP4_V167L	NSP4_T492I	NSP6_T77A	NSP12_P323L	NSP12_G671S	NSP13_E341D	NSP13_P77L	NSP14_A394V	Spike_T19R	Spike_P681R	Spike_D614G	Spike_D950N	Spike_T478K	Spike_L452R	Spike_F157del	Spike_R158del	Spike_P1263L	Spike_E156G	Spike_T95I	Spike_G142D	NS3_S26L	M_I82T	NS7a_V82A	NS7a_T120I	NS7b_T40I	N_G215C	N_V270L	N_D377Y	N_D63G	N_R203M) GK 2022-09-30 NSP3_F1391X	NSP3_C1191X	NSP3_A1179X	NSP3_T1180X	NSP3_G1447X	NSP3_A1381X	NSP3_S1428X	NSP3_N1178X	NSP3_E399X	NSP3_M1436X	NSP3_I1413X	NSP3_Y1448X	NSP3_T1184X	NSP3_R1449X	NSP3_E1394X	NSP3_L1400X	NSP3_I1257X	NSP3_E1235X
hCoV-19/England/LOND-135A56C/2021 0.50% 29840 9705 38 0.39% 1 0.01% 37 0.38% (Spike_T1076A) (NSP3_A1711V	NSP3_S1230F	NSP3_A488S	NSP3_P1469S	NSP3_P1228L	NSP4_V167L	NSP4_T492I	NSP6_T77A	NSP12_P323L	NSP12_S520N	NSP12_G671S	NSP13_P77L	NSP13_T599I	NSP14_A394V	NSP15_V10L	Spike_T19R	Spike_P681R	Spike_D614G	Spike_D950N	Spike_T478K	Spike_L452R	Spike_F157del	Spike_R158del	Spike_E156G	Spike_T95I	Spike_G142D	NS3_S117I	NS3_S26L	NS3_K67N	M_I82T	NS7a_V82A	NS7a_T120I	NS7b_T40I	N_G215C	N_D377Y	N_D63G	N_R203M) GK 2022-09-30 NSP7_A65X	NSP14_K433X	NSP14_G417X	NSP14_N63X	NSP14_P429X	NSP14_N422X	NSP14_F431X	NSP14_C414X	NSP14_F426X	NSP14_H427X	NSP14_S418X	NSP14_Y64X	NSP14_G59X	NSP14_Q65X
hCoV-19/England/LOND-135B1C1/2021 1.50% 29764 9615 37 0.38% 1 0.01% 36 0.37% (Spike_T1076A) (NSP3_A1711V	NSP3_S1230F	NSP3_A488S	NSP3_P1469S	NSP3_P1228L	NSP4_V167L	NSP4_T492I	NSP6_T77A	NSP12_P323L	NSP12_S520N	NSP12_G671S	NSP13_P77L	NSP14_A394V	NSP15_V10L	Spike_T19R	Spike_P681R	Spike_D614G	Spike_D950N	Spike_T478K	Spike_L452R	Spike_F157del	Spike_R158del	Spike_E156G	Spike_T95I	Spike_G142D	NS3_S117I	NS3_S26L	NS3_K67N	M_I82T	NS7a_V82A	NS7a_T120I	NS7b_T40I	N_G215C	N_D377Y	N_D63G	N_R203M) GK 2022-09-30 NSP14_K433X	NSP14_L409X	NSP14_G417X	NSP14_Y446X	NSP14_N408X	NSP14_Y447X	NSP14_P429X	NSP14_N422X	NSP14_N478X	NSP14_K457X	NSP14_C473X	NSP14_L442X	NSP14_F431X	NSP14_D432X	NSP14_Q441X
hCoV-19/England/PHEP-YYN14S1/2021 1.92% 29769 9705 33 0.34% 0 0.00% 33 0.34% (NSP3_A614T	NSP3_A488S	NSP3_P1469S	NSP3_P1228L	NSP3_G713C	NSP4_A22V	NSP4_V167L	NSP4_T492I	NSP6_T77A	NSP12_A95V	NSP12_P323L	NSP12_G671S	NSP13_P77L	NSP14_A394V	Spike_T19R	Spike_P681R	Spike_D614G	Spike_D950N	Spike_T478K	Spike_L452R	Spike_F157del	Spike_R158del	Spike_E156G	NS3_S26L	M_I82T	NS7a_V82A	NS7a_T120I	NS7b_T40I	N_G215C	N_S327L	N_D377Y	N_D63G	N_R203M) GK 2022-09-30 NSP13_L7X G210T	C241T	T1324C	C3037T	G4181T	G4559A	G4856T	C6402T	C7124T	C8619T	C8986T	G9053T	C10029T	A11201G	A11332G	C13724T	C14408T	G15451A
hCoV-19/England/PHEP-YYN14TH/2021 0.94% 29769 9705 34 0.35% 0 0.00% 34 0.35% (NSP3_A614T	NSP3_A488S	NSP3_P1469S	NSP3_P1228L	NSP3_G713C	NSP4_A22V	NSP4_V167L	NSP4_T492I	NSP6_T77A	NSP12_A95V	NSP12_P323L	NSP12_G671S	NSP13_P77L	NSP14_A394V	Spike_T19R	Spike_P681R	Spike_D614G	Spike_D950N	Spike_T478K	Spike_L452R	Spike_F157del	Spike_R158del	Spike_E156G	Spike_G142D	NS3_S26L	M_I82T	NS7a_V82A	NS7a_T120I	NS7b_T40I	N_G215C	N_S327L	N_D377Y	N_D63G	N_R203M) GK 2022-09-30 NSP2_E66X	NSP13_L7X G210T	C241T	T1324C	C3037T	G4181T	G4559A	G4856T	C6402T	C7124T	C8619T	C8986T	G9053T	C10029T	A11201G	A11332G	C13724T
hCoV-19/England/PHEP-YYNIUII/2021 2.79% 29769 9705 34 0.35% 0 0.00% 34 0.35% (NSP3_A614T	NSP3_A488S	NSP3_P1469S	NSP3_P1228L	NSP3_G713C	NSP4_A22V	NSP4_V167L	NSP4_T492I	NSP6_T77A	NSP12_A95V	NSP12_P323L	NSP12_G671S	NSP13_P77L	NSP14_A394V	Spike_T19R	Spike_P681R	Spike_D614G	Spike_D950N	Spike_T478K	Spike_L452R	Spike_F157del	Spike_R158del	Spike_E156G	Spike_G142D	NS3_S26L	M_I82T	NS7a_V82A	NS7a_T120I	NS7b_T40I	N_G215C	N_S327L	N_D377Y	N_D63G	N_R203M) GK 2022-09-30 NSP13_L7X G210T	C241T	T1324C	C3037T	G4181T	G4559A	G4856T	C6402T	C7124T	C8619T	C8986T	G9053T	C10029T	A11201G	A11332G	C13724T	C14408T
hCoV-19/England/PHEP-YYDGU8O/2021 5.74% 29481 9579 27 0.28% 0 0.00% 27 0.28% (NSP1_E87D	NSP1_A42V	NSP3_A488S	NSP3_P1469S	NSP3_P1228L	NSP4_V167L	NSP4_T492I	NSP6_V149F	NSP6_T77A	NSP12_P323L	NSP12_G671S	NSP13_P77L	NSP14_A394V	Spike_T19R	Spike_P681R	Spike_D614G	Spike_D950N	Spike_F157del	Spike_R158del	Spike_E156G	NS3_S26L	M_I82T	NS7b_T40I	N_G215C	N_D377Y	N_D63G	N_R203M) GK 2022-09-30 NSP2_E574X	NSP2_E66X	Spike_P1140X C390T	G526T	C3037T	C3811T	G4181T	A4333G	C6402T	C7124T	C8986T	G9053T	C10029T	A11201G	A11332G	G11417T	C14408T	G15451A	C16466T	C17718T	C19220T	C21618G	del22028_22033	A22034G
hCoV-19/England/LOND-YYBYA7C/2021 1.39% 29751 9625 58 0.60% 0 0.00% 58 0.60% (NSP2_P589S	NSP3_L1266I	NSP3_S1265del	NSP3_K38R	NSP3_A1892T	NSP4_T492I	NSP5_P132H	NSP6_S104del	NSP6_I189V	NSP12_P323L	NSP12_I223V	NSP14_I42V	Spike_N679K	Spike_Q493R	Spike_Y145del	Spike_G339D	Spike_P681H	Spike_D614G	Spike_N969K	Spike_R346K	Spike_N764K	Spike_T478K	Spike_H655Y	Spike_G496S	Spike_N856K	Spike_Y144del	Spike_N211del	Spike_ins214EPE	Spike_A67V	Spike_S371L	Spike_Q498R	Spike_T547K	Spike_L981F	Spike_S375F	Spike_Q954H	Spike_S477N	Spike_N501Y	Spike_T95I	Spike_G142D	Spike_Y505H	Spike_D796Y	Spike_V143del	Spike_V70del	Spike_S373P	Spike_L212I	Spike_P25T	Spike_E484A	Spike_H69del	E_T9I	M_A63T
hCoV-19/England/LOND-YYBYAQM/2021 1.53% 29826 9627 56 0.58% 0 0.00% 56 0.58% (NSP3_L1266I	NSP3_L75M	NSP3_S1265del	NSP3_K38R	NSP3_A1892T	NSP4_T492I	NSP5_P132H	NSP6_S104del	NSP6_I189V	NSP12_P323L	NSP14_I42V	Spike_N679K	Spike_Q493R	Spike_Y145del	Spike_G339D	Spike_ins214XXX	Spike_P681H	Spike_D614G	Spike_N969K	Spike_R346K	Spike_N764K	Spike_T478K	Spike_H655Y	Spike_G496S	Spike_N856K	Spike_Y144del	Spike_N211del	Spike_A67V	Spike_S371L	Spike_Q498R	Spike_T547K	Spike_L981F	Spike_S375F	Spike_Q954H	Spike_S477N	Spike_N501Y	Spike_T95I	Spike_G142D	Spike_Y505H	Spike_D796Y	Spike_V143del	Spike_V70del	Spike_S373P	Spike_L212I	Spike_E484A	Spike_H69del	E_T9I	M_A63T	M_D3G	M_Q19E
hCoV-19/England/LOND-YYBYQRJ/2021 0.00% 29764 9705 34 0.35% 0 0.00% 34 0.35% (NSP3_A614T	NSP3_A488S	NSP3_P1469S	NSP3_P1228L	NSP3_G713C	NSP4_A22V	NSP4_V167L	NSP4_T492I	NSP6_T77A	NSP12_A95V	NSP12_P323L	NSP12_G671S	NSP13_P77L	NSP14_A394V	Spike_T19R	Spike_P681R	Spike_D614G	Spike_D950N	Spike_T478K	Spike_L452R	Spike_F157del	Spike_R158del	Spike_E156G	Spike_G142D	NS3_S26L	M_I82T	NS7a_V82A	NS7a_T120I	NS7b_T40I	N_G215C	N_S327L	N_D377Y	N_D63G	N_R203M) GK 2022-09-30 G210T	C241T	T1324C	C3037T	G4181T	G4559A	G4856T	C6402T	C7124T	C8619T	C8986T	G9053T	C10029T	A11201G	A11332G	C13724T	C14408T
[truncated: 496 more columns]
